# Supplementary material for: Substitution-Mutation Rate Ratio (c/µ) As Molecular Adaptation Test Beyond Ka/Ks: A SARS-COV-2 Case Study
Source: J Mol Evol. 2025 May 3;93(3):322–49. doi: 10.1007/s00239-025-10248-6 (PMC12198311; doi:10.1007/s00239-025-10248-6)
Supplement: Supplementary file 1 — Supplementary file1 (XLSX 3453 KB)—A pdf file includes Tables S1–S12 present detailed time-based and position-based analyses of SARS-CoV-2 substitution rates and ratios (e.g., c, c/μ, Ka, Ks, and Ka/Ks) across non-coding (UTR/TRS) and coding regions, aggregated over multiple datasets. Figures S1–S7 illustrate the replication–selection model (S1), depict total nucleotide substitution variation in UTR and TRS regions over time (S2, S3), show percent synonymous and non-synonymous codon changes across major and accessory genes (S4–S6), and compare trendlines for genomic substitution rates under different fitting approaches (S7) [file 239_2025_10248_MOESM1_ESM.xlsx]

## Sheet: summary_table
Study type	Virus strain	Method	Cell source	Cell-study	Key cell receptors	MOI	#Cell passages	Time/cell passage (hours)	#Muts/#cell passages	S/N/Y (E-03)	Major figure#	R (hours)	S/N/R (E-06)	Ref	Ref URL
In-vivo	Wuhan-Hu-1	Effective Neutral Substitution Rate	Human	N/A	hACE2, hTMPRSS2	N/A	N/A	N/A	N/A	4.3	N/A	N/A	N/A	This study
In-vitro (cell-based)	BT20.1	Plaque assay	Human	WD-PNECs	hACE2, hTMPRSS2	0.1	4	72	4	16.2748	Fig 4C	5	9.28929	Bamford et al.	https://www.mdpi.com/1999-4915/14/2/325
In-vitro (cell-based)	SARS-CoV-2 Washington isolate	RT-qPCR	Human	Caco2	hACE2, hTMPRSS2	0.1	5	72	3	2.44123	Fig 3	2	0.557358	Chen et al.	https://www.cell.com/iscience/fulltext/S2589-0042(23)00711-3
In-vitro (cell-based)	Alpha (B.1.1.7)	qRT-PCR	Human	Caco2	hACE2, hTMPRSS2	0.1	5	72	8	6.50994	Fig 2	8	5.94515	Feng et al.	https://doi.org/10.1016/j.virs.2022.09.007
In-vitro (cell-based)	hCoV-19/Singapore/2/2020	RT-qPCR	Human	hNECs	hACE2, hTMRPSS2	0.1	3	72	2	2.71247	Fig 2	6	1.85786	Gamage et al.	https://doi.org/10.1371/journal.ppat.1009130
In-vitro (cell-based)	Alpha (B.1.1.7)	Plaque assay	Human	A549-ACE2	hACE2	0.1	4	24	2	6.10307	Fig 1A-1E	5.81081	4.04838	Meganck et al.	https://www.sciencedirect.com/science/article/pii/S2211124724004042?via%3Dihub#fig3
In-vitro (cell-based)	Alpha (B.1.1.7)	Plaque assay	Human	AT2	hACE2, hTMRPSS2	0.1	4	24	2	6.10307	Fig 1A-1E	10.3436	7.20639	Meganck et al.	https://www.sciencedirect.com/science/article/pii/S2211124724004042?via%3Dihub#fig3
In-vitro (cell-based)	Alpha (B.1.1.7)	Plaque assay	Human	LAE	hACE2, hTMRPSS2	0.1	4	24	2	6.10307	Fig 1A-1E	3.56213	2.48173	Meganck et al.	https://www.sciencedirect.com/science/article/pii/S2211124724004042?via%3Dihub#fig3
In-vitro (cell-based)	Alpha (B.1.1.7)	Plaque assay	Human	NEC	hACE2, hTMRPSS2	0.1	4	24	2	6.10307	Fig 1A-1E	5.68998	3.96419	Meganck et al.	https://www.sciencedirect.com/science/article/pii/S2211124724004042?via%3Dihub#fig3
In-vitro (cell-based)	Alpha (B.1.1.7)	Plaque assay	Human	SAE	hACE2, hTMRPSS2	0.1	4	24	2	6.10307	Fig 1A-1E	3.61345	2.51748	Meganck et al.	https://www.sciencedirect.com/science/article/pii/S2211124724004042?via%3Dihub#fig3
In-vitro (cell-based)	BA.1	RT-qPCR	Human	Calu3	hACE2, hTMRPSS2	0.01	3	72	15	20.3436	Fig 3A	5	13.9339	Savellini et al.	https://www.sciencedirect.com/science/article/pii/S0168170223000965#sec0009
In-vitro (cell-based)	UVE/SARS-CoV-2/2021/FR/7b	RT-qPCR	Human	Caco2	hACE2, hTMRPSS2	0.001	2	96	2	3.05153	Fig 1B	11	3.83183	Touret et al.	https://journals.asm.org/doi/10.1128/mbio.00850-21
In-vitro (cell-based)	Portugal/PT0054/2020, Portugal/PT1136/2020	RT-qPCR	Green monkey	Vero E6	hACE2	0.1	15	24	18	1.3505	N/A	N/A	N/A	Amicone et al.	https://doi.org/10.1093/emph/eoac010
In-vitro (cell-based)	SP02/BRA	RT-qPCR	Green monkey	Vero E6	N/A	0.02	7	48	2	1.74373	Fig 2B	5	0.995282	Araujo et al.	https://pmc.ncbi.nlm.nih.gov/articles/PMC7586445/
In-vitro (cell-based)	BT20.1	Plaque assay	Green monkey	Vero E6	N/A	0.01	4	72	4	16.2748	Fig 4A	8	14.8629	Bamford et al.	https://www.mdpi.com/1999-4915/14/2/325
In-vitro (cell-based)	BT20.1	Plaque assay	Green monkey	Vero E6	hACE2, hTMPRSS2	0.01	4	72	4	16.2748	Fig 4B	4	7.43144	Bamford et al.	https://www.mdpi.com/1999-4915/14/2/325
In-vitro (cell-based)	SARS-CoV-2 Washington isolate	RT-qPCR	Green monkey	Vero E6	hACE2, hTMPRSS2	0.1	5	72	5	4.06871	Fig 3	2	0.928929	Chen et al.	https://www.cell.com/iscience/fulltext/S2589-0042(23)00711-3
In-vitro (cell-based)	Alpha (B.1.1.7)	qRT-PCR	Green monkey	Vero E6	N/A	0.1	5	72	8	6.50994	Fig 2	6	4.45886	Feng et al.	https://doi.org/10.1016/j.virs.2022.09.007
In-vitro (cell-based)	Australia/VIC01/2020	Plaque assay	Green monkey	Vero E6	hACE2, hTMRPSS2	3	4	48	5	7.62883	Fig 2	3	2.61261	Ogando et al.	https://www.microbiologyresearch.org/content/journal/jgv/10.1099/jgv.0.001453
In-vitro (cell-based)	SARS-CoV-2/human/Switzerland/ZH-UZH-IMV1/2020	Plaque assay	Green monkey	Vero E6	N/A	0.01	3	96	10	10.1718	Fig 1	4	4.64465	Pohl et al.	https://doi.org/10.1371/journal.pbio.3001006
In-vitro (cell-based)	UVE/SARS-CoV-2/2021/FR/7b	RT-qPCR	Green monkey	Vero E6	hTMPRSS2	0.001	2	96	2	3.05153	Fig 1A	6	2.09009	Touret et al.	https://journals.asm.org/doi/10.1128/mbio.00850-21
In-vitro (cell-based)	SARS-COV S-ExoN1	Plaque assay	Green monkey	Vero E6	N/A	0.1	20	24	23	1.83092	Fig 3	12	12	Eckerle et al.	10.1371/journal.ppat.1000896
In-vitro (cell-based)	SARS-COV-WT	Plaque assay	Green monkey	Vero E6	N/A	0.1	20	24	3	14.0371	Fig 3	12	0.9	Eckerle et al.	10.1371/journal.ppat.1000896
In-vitro (non-cell-based)	Synthetic	Polymerase misincorporation	N/A	N/A	N/A	N/A	N/A	N/A	N/A	N/A	N/A	N/A	8400	Yin et al.	https://pmc.ncbi.nlm.nih.gov/articles/PMC9854147/#b0120
										1.3505	0	2	0.557358
	Converting factors									20.3436	0	12	14.8629
	Length of SARS-COV-2 genome (NTs)	29903
	Length of SARS-COV-2 genome (NTs)	29727						Human		2.44123			0.557358
	Linear portion of regression data for growth curve									20.3436			13.9339
								Vero E6		1.3505			0.9
	Terms to define									16.2748			14.8629
	WD-PNECs: Well-differentiatied nasal epithelial cells							Average (all)		7.49053			5.07421
	hNEC: Human nasal epithelial cells
	LAE: Large airway epithelial
	SAE: Small airway epithelial
	AT2: Alveolar Type 2 organoid
	MOI: Multiplicity of infection
	S/N/R: #Mutations/site/infection cycle
	S/N/Y: #Mutations/site/year
	R: Infection cycle time (hours)
	R/y: Infection cycles/year
	Cell passage/culture time: The time it takes to complete one cell passage or cell culture event (hours)
	Equations
	Generations per total passage time = R/total cell passage time
	S/N/R = #cumulative mutations from total passage time / genome length / #replications per total passage time
	S/N/Y = #cumulative mutations from total passage time * calendar year factor (365/total passage time in days)/ genome length

## Sheet: Eckerle
Reference
https://doi.org/10.1371/journal.ppat.1000896
Viral growth curve data	WT	WT	ExoN1	ExoN1
	time (h p.i.)	log10(PFU/mL)	time (h p.i.)	log10(PFU/mL)
	0	2.1	0	2
	4	1.8	4	2
	8	4.2	8	4.2
	12	5.1	12	5.1
	16	5.9	16	5.9
	20	6.5	20	6.4
	24	7	24	6.8
Mutation and cell passage raw data	WT	ExoN1	Total days	Total Days - to- Year
# Cell cycle passages	20	20	20	18.25
Cumulative Cell passage time (hours)	480	480
Time per one cell passage (hours)	24	24
Generation time (hours)	12	12		96
#Generations/total passage time	40	40
#Cumulative mutations/genome/cumulative cell passage time	3	23	14.0371
Calculate generation time	WT	ExoN1
Slope (1/generation time, 1/T)	0.2304	0.2223
1/Slope (generation time, T)	4.34028	4.49843
Scaled 1/Slope (generation time, T)	1.30642	1.35403
Calculate mutations/site/replication cycle and mutations/site/year	WT	ExoN1
#mutations/site/year	0.00183092	0.0140371
Mutations per nucleotide per replication (S/N/R)	9e-07	1.2e-05
						`

## Sheet: Bamford
Reference
https://www.mdpi.com/1999-4915/14/2/325
Viral growth curve data	Vero E6	Vero E6	Vero E6	Vero E6 hACE2 hTMPRSS2	Vero E6 hACE2 hTMPRSS2	Vero E6 hACE2 hTMPRSS2	WD-PNECs	WD-PNECs	WD-PNECs
	time (h p.i.)	PFU/mL	log10(PFU/mL)	time (h p.i.)	PFU/mL	log10(PFU/mL)	time (h p.i.)	PFU/mL	log10(PFU/mL)
	0	7000	3.8451	0	7000	3.8451	0	100000	5
	24	20000	4.30103	24	1000000	6	24	700000	5.8451
	48	800000	5.90309				48	80000000	7.90309
	72	2000000	6.30103
Mutation and cell passage raw data	Vero E6	Vero E6 hACE2 hTMPRSS2	WD-PNECs
# Cell cycle passages	4	4	4
Time per one cell passage (hours)	72	72	72
Generation time (hours)	8	4	5
#Generations/total passage time	9	18	14.4		121.667
#Cumulative mutations/genome/3 days	4	4	4
Calculate generation time	Vero E6	Vero E6 hACE2 hTMPRSS2	WD-PNECs
Slope (1/generation time, 1/T)	0.0374	0.0898	0.0605
1/Slope (generation time, T)	26.738	11.1359	16.5289
Scaled 1/Slope (generation time, T)	8.04813	3.35189	4.97521
Calculate mutations/site/replication cycle and mutations/site/year	Vero E6	Vero E6 hACE2 hTMPRSS2	WD-PNECs
#mutations/site/year	0.0162748	0.0162748	0.0162748
S/N/R	1.00659e-05	1.00659e-05	1.00659e-05
									`

## Sheet: Garnage
Reference
https://doi.org/10.1371/journal.ppat.1009130
Viral growth curve data	NEC	NEC	NEC
	time (h p.i.)	TCID50/mL	log10(TCID50/mL)
	1	500	2.69897
	8	1000	3
	24	3000	3.47712
	48	200000	5.30103
	72	2000000	6.30103
Mutation and cell passage raw data	NEC
# Cell cycle passages	3
Time per one cell passage (hours)	72
Cumulative Cell passage time (hours)	216
Generation time (hours)	6
#Generations/total passage time	36
#Generations/year	1539
#Cumulative mutations/genome/3 days	2
Calculate generation time	NEC
Slope (1/generation time, 1/T)	0.0529
1/Slope (generation time, T)	18.9036
Scaled 1/Slope (generation time, T)	5.68998
Calculate mutations/site/replication cycle and mutations/site/year
Mutations per nucleotide per replication	0.00271247
S/N/R	5.28747e-06

## Sheet: Meganck
Reference
https://www.sciencedirect.com/science/article/pii/S2211124724004042?via%3Dihub#fig3
Viral growth curve data	NEC	NEC	NEC	LAE	LAE	LAE	SAE	SAE	SAE	AT2 organoid	AT2 organoid	AT2 organoid	A549-hACE2	A549-hACE2	A549-hACE2
	time (h p.i.)	PFU/mL	log10 (PFU/mL)	time (h p.i.)	PFU/mL	log10 (PFU/mL)	time (h p.i.)	PFU/mL	log10 (PFU/mL)	time (h p.i.)	PFU/mL	log10 (PFU/mL)	time (h p.i.)	PFU/mL	log10 (PFU/mL)
	0	90	1.95424	0	70	1.8451	0	100	2	0	4000	3.60206	0	90	1.95424
	24	150	2.17609	24	500	2.69897	24	9000	3.95424	24	20000	4.30103	24	1000	3
	48	90000	4.95424	48	800000	5.90309	48	1000000	6				48	9000	3.95424
													72	600000	5.77815
Mutation and cell passage raw data	NEC	LAE	SAE	AT2 organoid	A549-hACE2
# Cell cycle passages	4	4	4	4	4
Cumulative Cell passage time (hours)	96	96	96	96	96
Time per one cell passage (hours)	24	24	24	24	24
Generation time (hours)	5.68998	3.56213	3.61345	10.3436	5.81081
#Generations/total passage time	16.8718	26.9502	26.5674	9.28106	16.5209
#Cumulative mutations/genome/4 days	2	2	2	2	2
Calculate generation time	NEC	LAE	SAE	AT2 organoid	A549-hACE2
Slope (1/generation time, 1/T)	0.0529	0.0845	0.0833	0.0291	0.0518
1/Slope (generation time, T)	18.9036	11.8343	12.0048	34.3643	19.305
Scaled 1/Slope (generation time, T)	5.68998	3.56213	3.61345	10.3436	5.81081
Calculate mutations/site/replication cycle and mutations/site/year	NEC	LAE	SAE	AT2 organoid	A549-hACE2
Mutations per nucleotide per replication	3.96561e-06	2.48193e-06	2.51777e-06	7.21403e-06	4.04981e-06
S/N/R	3.96419e-06	2.48173e-06	2.51748e-06	7.20639e-06	4.04838e-06

## Sheet: Ogando
Reference
https://www.microbiologyresearch.org/content/journal/jgv/10.1099/jgv.0.001453
Viral growth curve data	Vero E6	Vero E6
	time (h p.i.)	log10(PFU/mL)
	1	2
	6	2.2
	8	4.5
	10	5.2
	12	5.4
	14	6
Mutation and cell passage raw data	Vero E6
# Cell cycle passages	4
Cumulative Cell passage time (hours)	192
Time per one cell passage (hours)	48
Generation time (hours)	3
#Generations/total passage time	64
#Cumulative mutations/genome/4 days	5
Calculate generation time	Vero E6
Slope (1/generation time, 1/T)	0.3437
1/Slope (generation time, T)	2.90951
Generation time (T, hours)	3
Calculate mutations/site/replication cycle and mutations/site/year
#mutations/site/year	0.00762883
S/N/R	2.61261e-06

## Sheet: Araujo
Reference
https://pmc.ncbi.nlm.nih.gov/articles/PMC7586445/
Viral growth curve data	Vero E6	Vero E6
	time (h p.i.)	log10(RNA copies/mL)
	0	3
	12	4
	24	5
	36	5.5
	48	6
Mutation and cell passage raw data	Vero E6
# Cell cycle passages	7
Cumulative Cell passage time (hours)	336
Time per one cell passage (hours)	48
Generation time (hours)	5
#Generations/total passage time	67.2
#Cumulative mutations/genome/cumulative cell passage time	2
Calculate generation time	Vero E6
Slope (1/generation time, 1/T)	0.0625
1/Slope (generation time, T)	16
Scaled 1/Slope (generation time, T)	4.816
Calculate mutations/site/replication cycle and mutations/site/year
#mutations/site/year	0.00174373
Mutations per nucleotide per replication (S/N/R)	9.95282e-07

## Sheet: Pohl
Reference
https://doi.org/10.1371/journal.pbio.3001006
Viral growth curve data	Vero E6	Vero E6	Vero E6
	time (h p.i.)	PFU/mL	log10 (PFU/mL)
	8	99.3	1.99695
	24	3833.33	3.58358
	48	353333	5.54818
Mutation and cell passage raw data	Vero E6
# Cell cycle passages	3
Cumulative Cell passage time (hours)	288
Time per one cell passage (hours)	96
Generation time (hours)	4
#Generations/total passage time	72
#Cumulative mutations/genome/cumulative cell passage time	10
Calculate generation time	Vero E6
Slope (1/generation time, 1/T)	0.0882
1/Slope (generation time, T)	11.3379
Scaled 1/Slope (generation time, T)	3.4127
Calculate mutations/site/replication cycle and mutations/site/year	Vero E6
#mutations/site/year	0.0101718
S/N/R	4.64465e-06

## Sheet: Feng
Reference
https://doi.org/10.1016/j.virs.2022.09.007
Viral growth curve data	Caco2	Caco2	Vero E6	Vero E6
	time (h p.i.)	log10 (viral copies/mL)	time (h p.i.)	log10 (viral copies/mL)
	12	11	12	7.1
	24	11.1	24	8.1
	36	12.4	36	9.5
	48	12.4	48	9.4
	60	12.5	60	9.5
Mutation and cell passage raw data	Caco2	Vero E6
# Cell cycle passages	5	5
Cumulative Cell passage time (hours)	360	360
Time per one cell passage (hours)	72	72
Generation time (hours)	8	6
#Generations/total passage time	45	60
#Cumulative mutations/genome/cumulative cell passage time	8	8
Calculate generation time	Caco2	Vero E6
Slope (1/generation time, 1/T)	0.0358	0.0508
1/Slope (generation time, T)	27.933	19.685
Scaled 1/Slope (generation time, T)	8.40782	5.9252
Calculate mutations/site/replication cycle and mutations/site/year	Caco2	Vero E6
#mutations/site/year	0.00650994	0.00650994
Mutations per nucleotide per replication (S/N/R)	5.94515e-06	4.45886e-06

## Sheet: Chen
Reference
https://www.cell.com/iscience/fulltext/S2589-0042(23)00711-3
Viral growth curve data	Caco2	Caco2	Caco2	Vero E6	Vero E6	Vero E6
	time (h p.i.)	PFU/mL	log10 (PFU/mL)	time (h p.i.)	PFU/mL	log10 (PFU/mL)
	2	213	2.32838	2	107	2.02938
	4	230	2.36173	4	103	2.01284
	8	22000	4.34242	8	19700	4.29447
	12	667000	5.82413	12	667000	5.82413
	24	683000	5.83442	24	850000	5.92942
Mutation and cell passage raw data	Caco2	Vero E6
# Cell cycle passages	5	5
Cumulative Cell passage time (hours)	360	360
Time per one cell passage (hours)	72	72
Generation time (hours)	2	2
#Generations/total passage time	180	180
#Cumulative mutations/genome/cumulative cell passage time	3	5
Calculate generation time	Caco2	Vero E6
Slope (1/generation time, 1/T)	0.1706	0.19
1/Slope (generation time, T)	5.86166	5.26316
Scaled 1/Slope (generation time, T)	1.76436	1.58421
Calculate mutations/site/replication cycle and mutations/site/year	Caco2	Vero E6
#mutations/site/year	0.00244123	0.00406871
Mutations per nucleotide per replication (S/N/R)	5.57358e-07	9.28929e-07

[truncated: 2 more sheets: Savellini, Touret]
